# Supplementary material for: Short- and long-term warming effects of methane may affect the cost-effectiveness of mitigation policies and benefits of low-meat diets
Source: Nat Food. Author manuscript; Available in PMC 2022 Feb 9. (PMC7612339; doi:10.1038/s43016-021-00385-8)
Supplement: Fig S1 [file EMS141014-supplement-Fig_S1.xlsx]

## Sheet: Fig1
Region	Model	Scenario	Unit	2010	2030	2050	2070
ANZ	GLOBIOM	BASE	Mt N2O	0.350275	0.372163	0.38165	0.385603
OAS	GLOBIOM	BASE	Mt N2O	0.248675	0.305837	0.384836	0.44853
SEA	GLOBIOM	BASE	Mt N2O	0.594803	0.784859	0.927287	1.04367
IND	GLOBIOM	BASE	Mt N2O	0.61465	0.793318	1.00096	1.18477
CHN	GLOBIOM	BASE	Mt N2O	1.2195	1.63525	1.8199	1.66783
SSA	GLOBIOM	BASE	Mt N2O	0.814381	0.917789	1.0104	1.1155
MEN	GLOBIOM	BASE	Mt N2O	0.31589	0.408545	0.516861	0.59548
FSU	GLOBIOM	BASE	Mt N2O	0.352024	0.452523	0.50865	0.54902
EUR	GLOBIOM	BASE	Mt N2O	0.779658	0.8648	0.937464	0.962091
CAN	GLOBIOM	BASE	Mt N2O	0.116678	0.129456	0.14285	0.152422
USA	GLOBIOM	BASE	Mt N2O	0.630978	0.734528	0.793106	0.841764
OSA	GLOBIOM	BASE	Mt N2O	0.571082	0.725753	0.858485	0.937459
BRA	GLOBIOM	BASE	Mt N2O	0.432404	0.515349	0.570487	0.598137
ANZ	CAPRI	BASE	Mt N2O	0.199082	0.235845	0.278913	0.307313
OAS	CAPRI	BASE	Mt N2O	0.520399	0.671015	0.865351	1.07714
SEA	CAPRI	BASE	Mt N2O	0.281598	0.350617	0.479141	0.557199
IND	CAPRI	BASE	Mt N2O	0.575825	0.818735	1.12139	1.3558
CHN	CAPRI	BASE	Mt N2O	1.0363	1.26462	1.3881	1.36768
SSA	CAPRI	BASE	Mt N2O	0.768168	1.10982	1.67217	2.23177
MEN	CAPRI	BASE	Mt N2O	0.201461	0.266767	0.347661	0.412662
FSU	CAPRI	BASE	Mt N2O	0.277787	0.301299	0.326036	0.359296
EUR	CAPRI	BASE	Mt N2O	0.690888	0.731665	0.7448	0.746245
CAN	CAPRI	BASE	Mt N2O	0.0878843	0.0814276	0.0893712	0.108097
USA	CAPRI	BASE	Mt N2O	0.588249	0.652888	0.749394	0.799627
OSA	CAPRI	BASE	Mt N2O	0.571375	0.724153	0.969394	1.07082
BRA	CAPRI	BASE	Mt N2O	0.538301	0.619854	0.710099	0.758093
ANZ	MAGNET	BASE	Mt N2O	0.347718	0.438677	0.471471	0.486847
OAS	MAGNET	BASE	Mt N2O	0.254865	0.425445	0.534952	0.512256
SEA	MAGNET	BASE	Mt N2O	0.384568	0.464886	0.485513	0.481397
IND	MAGNET	BASE	Mt N2O	0.663345	1.17801	1.37314	1.14781
CHN	MAGNET	BASE	Mt N2O	1.28643	1.50495	1.36932	1.19733
SSA	MAGNET	BASE	Mt N2O	1.08518	1.87228	2.64868	2.83984
MEN	MAGNET	BASE	Mt N2O	0.298498	0.471075	0.605336	0.660996
FSU	MAGNET	BASE	Mt N2O	0.220245	0.257972	0.256044	0.250164
EUR	MAGNET	BASE	Mt N2O	0.57794	0.60176	0.606426	0.5933
CAN	MAGNET	BASE	Mt N2O	0.0730208	0.0827368	0.0867527	0.0854533
USA	MAGNET	BASE	Mt N2O	0.52053	0.495057	0.481964	0.474804
OSA	MAGNET	BASE	Mt N2O	0.520621	0.646716	0.711471	0.73942
BRA	MAGNET	BASE	Mt N2O	0.47857	0.667495	0.821845	0.991205
ANZ	GLOBIOM	BASE	Mt CH4	5.47209	5.67591	5.81914	5.86071
OAS	GLOBIOM	BASE	Mt CH4	6.15795	6.06016	6.30327	6.44515
SEA	GLOBIOM	BASE	Mt CH4	14.2712	17.2484	19.6918	21.1974
IND	GLOBIOM	BASE	Mt CH4	18.7863	21.5778	24.5634	26.4521
CHN	GLOBIOM	BASE	Mt CH4	16.4494	24.4298	29.2186	28.0045
SSA	GLOBIOM	BASE	Mt CH4	13.3183	15.2655	16.9613	18.0963
MEN	GLOBIOM	BASE	Mt CH4	3.64048	4.28226	4.54591	4.64334
FSU	GLOBIOM	BASE	Mt CH4	5.735	6.1571	6.52968	6.69931
EUR	GLOBIOM	BASE	Mt CH4	11.7072	12.2426	12.7542	13.199
CAN	GLOBIOM	BASE	Mt CH4	1.11581	1.19686	1.31967	1.39733
USA	GLOBIOM	BASE	Mt CH4	8.40049	9.3909	10.4641	11.3434
OSA	GLOBIOM	BASE	Mt CH4	13.4795	15.7977	17.5127	18.1226
BRA	GLOBIOM	BASE	Mt CH4	11.5693	12.9233	13.9489	14.0549
ANZ	CAPRI	BASE	Mt CH4	3.5585	4.02025	4.67895	5.10823
OAS	CAPRI	BASE	Mt CH4	16.3864	20.2628	24.682	29.6635
SEA	CAPRI	BASE	Mt CH4	9.25453	11.1555	12.6404	14.9437
IND	CAPRI	BASE	Mt CH4	17.4351	23.7508	34.2795	37.6232
CHN	CAPRI	BASE	Mt CH4	16.745	17.7986	20.3598	16.531
SSA	CAPRI	BASE	Mt CH4	13.6128	19.493	28.5037	37.0698
MEN	CAPRI	BASE	Mt CH4	3.09535	4.15292	5.0925	5.56152
FSU	CAPRI	BASE	Mt CH4	4.36169	4.20255	4.26845	4.45347
EUR	CAPRI	BASE	Mt CH4	9.22573	8.86309	8.85697	8.98968
CAN	CAPRI	BASE	Mt CH4	0.932767	0.90425	1.08393	1.18089
USA	CAPRI	BASE	Mt CH4	8.39203	8.72231	9.67966	10.6106
OSA	CAPRI	BASE	Mt CH4	13.7886	17.0433	21.5605	23.6783
BRA	CAPRI	BASE	Mt CH4	15.1727	16.6823	18.9761	20.6361
ANZ	MAGNET	BASE	Mt CH4	5.62627	7.27659	7.8472	8.09348
OAS	MAGNET	BASE	Mt CH4	8.39597	10.3741	11.1897	11.4194
SEA	MAGNET	BASE	Mt CH4	15.5242	17.5178	19.2264	21.3146
IND	MAGNET	BASE	Mt CH4	22.4549	23.8871	23.646	23.653
CHN	MAGNET	BASE	Mt CH4	20.1091	22.4959	22.2426	20.6684
SSA	MAGNET	BASE	Mt CH4	20.5965	33.9971	46.0474	50.5013
MEN	MAGNET	BASE	Mt CH4	4.55847	6.53488	8.43829	10.2167
FSU	MAGNET	BASE	Mt CH4	5.56766	6.5297	6.79064	6.93862
EUR	MAGNET	BASE	Mt CH4	12.0855	13.2611	14.0442	14.4321
CAN	MAGNET	BASE	Mt CH4	1.05304	1.28604	1.41074	1.49708
USA	MAGNET	BASE	Mt CH4	8.50356	8.59063	8.61136	8.89933
OSA	MAGNET	BASE	Mt CH4	13.9123	18.3686	21.8842	24.7132
BRA	MAGNET	BASE	Mt CH4	13.4577	21.2528	28.3918	36.4958
