# Supplementary material for: Short- and long-term warming effects of methane may affect the cost-effectiveness of mitigation policies and benefits of low-meat diets
Source: Nat Food. Author manuscript; Available in PMC 2022 Feb 9. (PMC7612339; doi:10.1038/s43016-021-00385-8)
Supplement: Fig S2 [file EMS141014-supplement-Fig_S2.xlsx]

## Sheet: CH4
Model	Scenario	Year	Unit	Value
GLOBIOM	BASE	2010	Mt CH4	130.103
CAPRI	BASE	2010	Mt CH4	130.167
MAGNET	BASE	2010	Mt CH4	151.845
GLOBIOM	CP0150	2010	Mt CH4	130.103
CAPRI	CP0150	2010	Mt CH4	130.167
MAGNET	CP0150	2010	Mt CH4	151.845
GLOBIOM	CP0150_ST	2010	Mt CH4	130.103
CAPRI	CP0150_ST	2010	Mt CH4	130.167
MAGNET	CP0150_ST	2010	Mt CH4	151.845
GLOBIOM	CP0150_LT	2010	Mt CH4	130.103
CAPRI	CP0150_LT	2010	Mt CH4	130.167
MAGNET	CP0150_LT	2010	Mt CH4	151.845
GLOBIOM	BASE	2030	Mt CH4	152.248
CAPRI	BASE	2030	Mt CH4	155.13
MAGNET	BASE	2030	Mt CH4	191.372
GLOBIOM	CP0150	2030	Mt CH4	129.714
CAPRI	CP0150	2030	Mt CH4	134.251
MAGNET	CP0150	2030	Mt CH4	164.923
GLOBIOM	CP0150_ST	2030	Mt CH4	99.4581
CAPRI	CP0150_ST	2030	Mt CH4	110.534
MAGNET	CP0150_ST	2030	Mt CH4	154.506
GLOBIOM	CP0150_LT	2030	Mt CH4	143.435
CAPRI	CP0150_LT	2030	Mt CH4	146.535
MAGNET	CP0150_LT	2030	Mt CH4	168.736
GLOBIOM	BASE	2050	Mt CH4	169.633
CAPRI	BASE	2050	Mt CH4	192.771
MAGNET	BASE	2050	Mt CH4	219.77
GLOBIOM	CP0150	2050	Mt CH4	116.701
CAPRI	CP0150	2050	Mt CH4	135.793
MAGNET	CP0150	2050	Mt CH4	147.369
GLOBIOM	CP0150_ST	2050	Mt CH4	86.2363
CAPRI	CP0150_ST	2050	Mt CH4	85.9878
MAGNET	CP0150_ST	2050	Mt CH4	139.705
GLOBIOM	CP0150_LT	2050	Mt CH4	145.483
CAPRI	CP0150_LT	2050	Mt CH4	166.505
MAGNET	CP0150_LT	2050	Mt CH4	175.387
GLOBIOM	BASE	2070	Mt CH4	175.516
CAPRI	BASE	2070	Mt CH4	214.16
MAGNET	BASE	2070	Mt CH4	238.843
GLOBIOM	CP0150	2070	Mt CH4	95.9606
CAPRI	CP0150	2070	Mt CH4	99.8179
MAGNET	CP0150	2070	Mt CH4	143.458
GLOBIOM	CP0150_ST	2070	Mt CH4	74.2477
CAPRI	CP0150_ST	2070	Mt CH4	58.6356
MAGNET	CP0150_ST	2070	Mt CH4	133.015
GLOBIOM	CP0150_LT	2070	Mt CH4	127.722
CAPRI	CP0150_LT	2070	Mt CH4	154.612
MAGNET	CP0150_LT	2070	Mt CH4	154.055

## Sheet: N2O
Model	Scenario	Year	Unit	Value
GLOBIOM	BASE	2010	Mt N2O	7.04099
CAPRI	BASE	2010	Mt N2O	6.24482
MAGNET	BASE	2010	Mt N2O	6.71154
GLOBIOM	CP0150	2010	Mt N2O	7.04099
CAPRI	CP0150	2010	Mt N2O	6.24482
MAGNET	CP0150	2010	Mt N2O	6.71154
GLOBIOM	CP0150_ST	2010	Mt N2O	7.04099
CAPRI	CP0150_ST	2010	Mt N2O	6.24482
MAGNET	CP0150_ST	2010	Mt N2O	6.71154
GLOBIOM	CP0150_LT	2010	Mt N2O	7.04099
CAPRI	CP0150_LT	2010	Mt N2O	6.24482
MAGNET	CP0150_LT	2010	Mt N2O	6.71154
GLOBIOM	BASE	2030	Mt N2O	8.64017
CAPRI	BASE	2030	Mt N2O	7.73025
MAGNET	BASE	2030	Mt N2O	9.10706
GLOBIOM	CP0150	2030	Mt N2O	8.01836
CAPRI	CP0150	2030	Mt N2O	7.02839
MAGNET	CP0150	2030	Mt N2O	7.87708
GLOBIOM	CP0150_ST	2030	Mt N2O	7.68823
CAPRI	CP0150_ST	2030	Mt N2O	6.65766
MAGNET	CP0150_ST	2030	Mt N2O	7.77618
GLOBIOM	CP0150_LT	2030	Mt N2O	8.16225
CAPRI	CP0150_LT	2030	Mt N2O	7.20418
MAGNET	CP0150_LT	2030	Mt N2O	7.90631
GLOBIOM	BASE	2050	Mt N2O	9.85293
CAPRI	BASE	2050	Mt N2O	9.64193
MAGNET	BASE	2050	Mt N2O	10.4529
GLOBIOM	CP0150	2050	Mt N2O	8.17239
CAPRI	CP0150	2050	Mt N2O	7.59289
MAGNET	CP0150	2050	Mt N2O	8.34477
GLOBIOM	CP0150_ST	2050	Mt N2O	7.62873
CAPRI	CP0150_ST	2050	Mt N2O	7.19104
MAGNET	CP0150_ST	2050	Mt N2O	8.09316
GLOBIOM	CP0150_LT	2050	Mt N2O	8.4855
CAPRI	CP0150_LT	2050	Mt N2O	7.97916
MAGNET	CP0150_LT	2050	Mt N2O	8.43425
GLOBIOM	BASE	2070	Mt N2O	10.4823
CAPRI	BASE	2070	Mt N2O	11.0488
MAGNET	BASE	2070	Mt N2O	10.4608
GLOBIOM	CP0150	2070	Mt N2O	7.63898
CAPRI	CP0150	2070	Mt N2O	6.77945
MAGNET	CP0150	2070	Mt N2O	7.91042
GLOBIOM	CP0150_ST	2070	Mt N2O	7.16743
CAPRI	CP0150_ST	2070	Mt N2O	6.45523
MAGNET	CP0150_ST	2070	Mt N2O	7.53085
GLOBIOM	CP0150_LT	2070	Mt N2O	8.03199
CAPRI	CP0150_LT	2070	Mt N2O	7.22342
MAGNET	CP0150_LT	2070	Mt N2O	8.06556

## Sheet: Cumm CH4
Model	Scenario	Year	Unit	Value
GLOBIOM	BASE	2010	M t CO2 we	1599.09
CAPRI	BASE	2010	M t CO2 we	1599.88
MAGNET	BASE	2010	M t CO2 we	1866.32
GLOBIOM	CP0150	2010	M t CO2 we	1599.09
CAPRI	CP0150	2010	M t CO2 we	1599.88
MAGNET	CP0150	2010	M t CO2 we	1866.32
GLOBIOM	CP0150_ST	2010	M t CO2 we	1599.09
CAPRI	CP0150_ST	2010	M t CO2 we	1599.88
MAGNET	CP0150_ST	2010	M t CO2 we	1866.32
GLOBIOM	CP0150_LT	2010	M t CO2 we	1599.09
CAPRI	CP0150_LT	2010	M t CO2 we	1599.88
MAGNET	CP0150_LT	2010	M t CO2 we	1866.32
GLOBIOM	BASE	2030	M t CO2 we	46981.9
CAPRI	BASE	2030	M t CO2 we	49951.8
MAGNET	BASE	2030	M t CO2 we	69198.4
GLOBIOM	CP0150	2030	M t CO2 we	23321.1
CAPRI	CP0150	2030	M t CO2 we	28029.1
MAGNET	CP0150	2030	M t CO2 we	41426.2
GLOBIOM	CP0150_ST	2030	M t CO2 we	-8447.71
CAPRI	CP0150_ST	2030	M t CO2 we	3125.96
MAGNET	CP0150_ST	2030	M t CO2 we	30488.5
GLOBIOM	CP0150_LT	2030	M t CO2 we	37727.9
CAPRI	CP0150_LT	2030	M t CO2 we	40927.4
MAGNET	CP0150_LT	2030	M t CO2 we	45430.5
GLOBIOM	BASE	2050	M t CO2 we	103990
CAPRI	BASE	2050	M t CO2 we	131098
MAGNET	BASE	2050	M t CO2 we	158142
GLOBIOM	CP0150	2050	M t CO2 we	25525.7
CAPRI	CP0150	2050	M t CO2 we	50066.7
MAGNET	CP0150	2050	M t CO2 we	55257.4
GLOBIOM	CP0150_ST	2050	M t CO2 we	-37191.5
CAPRI	CP0150_ST	2050	M t CO2 we	-26316.6
MAGNET	CP0150_ST	2050	M t CO2 we	36630.9
GLOBIOM	CP0150_LT	2050	M t CO2 we	69681.7
CAPRI	CP0150_LT	2050	M t CO2 we	94789.9
MAGNET	CP0150_LT	2050	M t CO2 we	88548.9
GLOBIOM	BASE	2070	M t CO2 we	146854
CAPRI	BASE	2070	M t CO2 we	211177
MAGNET	BASE	2070	M t CO2 we	230931
GLOBIOM	CP0150	2070	M t CO2 we	6746
CAPRI	CP0150	2070	M t CO2 we	30640.3
MAGNET	CP0150	2070	M t CO2 we	53938
GLOBIOM	CP0150_ST	2070	M t CO2 we	-50775.6
CAPRI	CP0150_ST	2070	M t CO2 we	-66149.2
MAGNET	CP0150_ST	2070	M t CO2 we	33887.7
GLOBIOM	CP0150_LT	2070	M t CO2 we	71042.6
CAPRI	CP0150_LT	2070	M t CO2 we	120901
MAGNET	CP0150_LT	2070	M t CO2 we	93997.1

## Sheet: Cumm TOT
Model	Scenario	Year	Unit	Value
GLOBIOM	BASE	2010	M t CO2 we	3697.31
CAPRI	BASE	2010	M t CO2 we	3460.84
MAGNET	BASE	2010	M t CO2 we	3866.36
GLOBIOM	CP0150	2010	M t CO2 we	3697.31
CAPRI	CP0150	2010	M t CO2 we	3460.84
MAGNET	CP0150	2010	M t CO2 we	3866.36
GLOBIOM	CP0150_ST	2010	M t CO2 we	3697.31
CAPRI	CP0150_ST	2010	M t CO2 we	3460.84
MAGNET	CP0150_ST	2010	M t CO2 we	3866.36
GLOBIOM	CP0150_LT	2010	M t CO2 we	3697.31
CAPRI	CP0150_LT	2010	M t CO2 we	3460.84
MAGNET	CP0150_LT	2010	M t CO2 we	3866.36
GLOBIOM	BASE	2030	M t CO2 we	93950.1
CAPRI	BASE	2030	M t CO2 we	91818.9
MAGNET	BASE	2030	M t CO2 we	116695
GLOBIOM	CP0150	2030	M t CO2 we	68343.6
CAPRI	CP0150	2030	M t CO2 we	67700
MAGNET	CP0150	2030	M t CO2 we	85074
GLOBIOM	CP0150_ST	2030	M t CO2 we	35541.8
CAPRI	CP0150_ST	2030	M t CO2 we	41636.9
MAGNET	CP0150_ST	2030	M t CO2 we	73820.5
GLOBIOM	CP0150_LT	2030	M t CO2 we	83200.7
CAPRI	CP0150_LT	2030	M t CO2 we	81148.4
MAGNET	CP0150_LT	2030	M t CO2 we	89169.7
GLOBIOM	BASE	2050	M t CO2 we	206248
CAPRI	BASE	2050	M t CO2 we	225019
MAGNET	BASE	2050	M t CO2 we	264127
GLOBIOM	CP0150	2050	M t CO2 we	118820
CAPRI	CP0150	2050	M t CO2 we	133393
MAGNET	CP0150	2050	M t CO2 we	147316
GLOBIOM	CP0150_ST	2050	M t CO2 we	52433.7
CAPRI	CP0150_ST	2050	M t CO2 we	53542.9
MAGNET	CP0150_ST	2050	M t CO2 we	127301
GLOBIOM	CP0150_LT	2050	M t CO2 we	164813
CAPRI	CP0150_LT	2050	M t CO2 we	180373
MAGNET	CP0150_LT	2050	M t CO2 we	181062
GLOBIOM	BASE	2070	M t CO2 we	309805
CAPRI	BASE	2070	M t CO2 we	366966
MAGNET	BASE	2070	M t CO2 we	399241
GLOBIOM	CP0150	2070	M t CO2 we	147078
CAPRI	CP0150	2070	M t CO2 we	156675
MAGNET	CP0150	2070	M t CO2 we	194372
GLOBIOM	CP0150_ST	2070	M t CO2 we	82873.4
CAPRI	CP0150_ST	2070	M t CO2 we	54266.6
MAGNET	CP0150_ST	2070	M t CO2 we	171033
GLOBIOM	CP0150_LT	2070	M t CO2 we	215328
CAPRI	CP0150_LT	2070	M t CO2 we	251675
MAGNET	CP0150_LT	2070	M t CO2 we	235624
