# Supplementary material for: Short- and long-term warming effects of methane may affect the cost-effectiveness of mitigation policies and benefits of low-meat diets
Source: Nat Food. Author manuscript; Available in PMC 2022 Feb 9. (PMC7612339; doi:10.1038/s43016-021-00385-8)
Supplement: Fig S3 [file EMS141014-supplement-Fig_S3.xlsx]

## Sheet: CH4
Model	Scenario	Year	Unit	Value
GLOBIOM	BASE	2010	Mt CH4	130.103
CAPRI	BASE	2010	Mt CH4	130.167
MAGNET	BASE	2010	Mt CH4	151.845
GLOBIOM	BASE_D	2010	Mt CH4	130.103
CAPRI	BASE_D	2010	Mt CH4	130.167
MAGNET	BASE_D	2010	Mt CH4	151.845
GLOBIOM	CP0150_D	2010	Mt CH4	130.103
CAPRI	CP0150_D	2010	Mt CH4	130.167
MAGNET	CP0150_D	2010	Mt CH4	176.474
GLOBIOM	CP0500_D	2010	Mt CH4	130.103
CAPRI	CP0500_D	2010	Mt CH4	130.167
MAGNET	CP0500_D	2010	Mt CH4	151.845
GLOBIOM	BASE	2030	Mt CH4	152.248
CAPRI	BASE	2030	Mt CH4	155.13
MAGNET	BASE	2030	Mt CH4	191.372
GLOBIOM	BASE_D	2030	Mt CH4	134.133
CAPRI	BASE_D	2030	Mt CH4	150.749
MAGNET	BASE_D	2030	Mt CH4	184.941
GLOBIOM	CP0150_D	2030	Mt CH4	115.145
CAPRI	CP0150_D	2030	Mt CH4	130.431
MAGNET	CP0150_D	2030	Mt CH4	214.323
GLOBIOM	CP0500_D	2030	Mt CH4	92.2286
CAPRI	CP0500_D	2030	Mt CH4	108.058
MAGNET	CP0500_D	2030	Mt CH4	139.886
GLOBIOM	BASE	2050	Mt CH4	169.633
CAPRI	BASE	2050	Mt CH4	192.771
MAGNET	BASE	2050	Mt CH4	219.77
GLOBIOM	BASE_D	2050	Mt CH4	130.344
CAPRI	BASE_D	2050	Mt CH4	175.249
MAGNET	BASE_D	2050	Mt CH4	203.958
GLOBIOM	CP0150_D	2050	Mt CH4	91.99
CAPRI	CP0150_D	2050	Mt CH4	120.801
MAGNET	CP0150_D	2050	Mt CH4	199.404
GLOBIOM	CP0500_D	2050	Mt CH4	72.4826
CAPRI	CP0500_D	2050	Mt CH4	78.0601
MAGNET	CP0500_D	2050	Mt CH4	124.499
GLOBIOM	BASE	2070	Mt CH4	175.516
CAPRI	BASE	2070	Mt CH4	214.16
MAGNET	BASE	2070	Mt CH4	238.843
GLOBIOM	BASE_D	2070	Mt CH4	127.197
CAPRI	BASE_D	2070	Mt CH4	177.429
MAGNET	BASE_D	2070	Mt CH4	215.944
GLOBIOM	CP0150_D	2070	Mt CH4	72.4304
CAPRI	CP0150_D	2070	Mt CH4	76.8787
MAGNET	CP0150_D	2070	Mt CH4	139.144
GLOBIOM	CP0500_D	2070	Mt CH4	59.3054
CAPRI	CP0500_D	2070	Mt CH4	42.5156
MAGNET	CP0500_D	2070	Mt CH4	118.398

## Sheet: N2O
Model	Scenario	Year	Unit	Value
GLOBIOM	BASE	2010	Mt N2O	7.04099
CAPRI	BASE	2010	Mt N2O	6.24482
MAGNET	BASE	2010	Mt N2O	6.71154
GLOBIOM	BASE_D	2010	Mt N2O	7.04099
CAPRI	BASE_D	2010	Mt N2O	6.24482
MAGNET	BASE_D	2010	Mt N2O	6.71154
GLOBIOM	CP0150_D	2010	Mt N2O	7.04099
CAPRI	CP0150_D	2010	Mt N2O	6.24482
MAGNET	CP0150_D	2010	Mt N2O	6.71154
GLOBIOM	CP0500_D	2010	Mt N2O	7.04099
CAPRI	CP0500_D	2010	Mt N2O	6.24482
MAGNET	CP0500_D	2010	Mt N2O	6.71154
GLOBIOM	BASE	2030	Mt N2O	8.64017
CAPRI	BASE	2030	Mt N2O	7.73025
MAGNET	BASE	2030	Mt N2O	9.10706
GLOBIOM	BASE_D	2030	Mt N2O	7.72919
CAPRI	BASE_D	2030	Mt N2O	7.53417
MAGNET	BASE_D	2030	Mt N2O	8.81148
GLOBIOM	CP0150_D	2030	Mt N2O	7.23343
CAPRI	CP0150_D	2030	Mt N2O	6.85727
MAGNET	CP0150_D	2030	Mt N2O	7.62525
GLOBIOM	CP0500_D	2030	Mt N2O	6.5391
CAPRI	CP0500_D	2030	Mt N2O	6.02485
MAGNET	CP0500_D	2030	Mt N2O	7.03056
GLOBIOM	BASE	2050	Mt N2O	9.85293
CAPRI	BASE	2050	Mt N2O	9.64193
MAGNET	BASE	2050	Mt N2O	10.4529
GLOBIOM	BASE_D	2050	Mt N2O	7.81703
CAPRI	BASE_D	2050	Mt N2O	8.82928
MAGNET	BASE_D	2050	Mt N2O	9.76179
GLOBIOM	CP0150_D	2050	Mt N2O	6.63426
CAPRI	CP0150_D	2050	Mt N2O	6.90067
MAGNET	CP0150_D	2050	Mt N2O	7.80697
GLOBIOM	CP0500_D	2050	Mt N2O	5.85302
CAPRI	CP0500_D	2050	Mt N2O	5.41694
MAGNET	CP0500_D	2050	Mt N2O	7.09382
GLOBIOM	BASE	2070	Mt N2O	10.4823
CAPRI	BASE	2070	Mt N2O	11.0488
MAGNET	BASE	2070	Mt N2O	10.4608
GLOBIOM	BASE_D	2070	Mt N2O	7.992
CAPRI	BASE_D	2070	Mt N2O	9.31085
MAGNET	BASE_D	2070	Mt N2O	9.53531
GLOBIOM	CP0150_D	2070	Mt N2O	6.04891
CAPRI	CP0150_D	2070	Mt N2O	5.53315
MAGNET	CP0150_D	2070	Mt N2O	7.27716
GLOBIOM	CP0500_D	2070	Mt N2O	5.09463
CAPRI	CP0500_D	2070	Mt N2O	4.46355
MAGNET	CP0500_D	2070	Mt N2O	6.69976

## Sheet: Cumm CH4
Model	Scenario	Year	Unit	Value
GLOBIOM	BASE	2010	M t CO2 we	1599.09
CAPRI	BASE	2010	M t CO2 we	1599.88
MAGNET	BASE	2010	M t CO2 we	1866.32
GLOBIOM	BASE_D	2010	M t CO2 we	1599.09
CAPRI	BASE_D	2010	M t CO2 we	1599.88
MAGNET	BASE_D	2010	M t CO2 we	1866.32
GLOBIOM	CP0150_D	2010	M t CO2 we	1599.09
CAPRI	CP0150_D	2010	M t CO2 we	1599.88
MAGNET	CP0150_D	2010	M t CO2 we	1866.32
GLOBIOM	CP0500_D	2010	M t CO2 we	1599.09
CAPRI	CP0500_D	2010	M t CO2 we	1599.88
MAGNET	CP0500_D	2010	M t CO2 we	1866.32
GLOBIOM	BASE	2030	M t CO2 we	46981.9
CAPRI	BASE	2030	M t CO2 we	49951.8
MAGNET	BASE	2030	M t CO2 we	69198.4
GLOBIOM	BASE_D	2030	M t CO2 we	27960.6
CAPRI	BASE_D	2030	M t CO2 we	45352.2
MAGNET	BASE_D	2030	M t CO2 we	62445.6
GLOBIOM	CP0150_D	2030	M t CO2 we	8023.45
CAPRI	CP0150_D	2030	M t CO2 we	24018.2
MAGNET	CP0150_D	2030	M t CO2 we	35853.5
GLOBIOM	CP0500_D	2030	M t CO2 we	-16038.8
CAPRI	CP0500_D	2030	M t CO2 we	526.499
MAGNET	CP0500_D	2030	M t CO2 we	15137.6
GLOBIOM	BASE	2050	M t CO2 we	103990
CAPRI	BASE	2050	M t CO2 we	131098
MAGNET	BASE	2050	M t CO2 we	158142
GLOBIOM	BASE_D	2050	M t CO2 we	44337.9
CAPRI	BASE_D	2050	M t CO2 we	108251
MAGNET	BASE_D	2050	M t CO2 we	135007
GLOBIOM	CP0150_D	2050	M t CO2 we	-15218.2
CAPRI	CP0150_D	2050	M t CO2 we	30445.6
MAGNET	CP0150_D	2050	M t CO2 we	39314
GLOBIOM	CP0500_D	2050	M t CO2 we	-58975.3
CAPRI	CP0500_D	2050	M t CO2 we	-37155.1
MAGNET	CP0500_D	2050	M t CO2 we	5815.85
GLOBIOM	BASE	2070	M t CO2 we	146854
CAPRI	BASE	2070	M t CO2 we	211177
MAGNET	BASE	2070	M t CO2 we	230931
GLOBIOM	BASE_D	2070	M t CO2 we	53951.9
CAPRI	BASE_D	2070	M t CO2 we	154267
MAGNET	BASE_D	2070	M t CO2 we	190024
GLOBIOM	CP0150_D	2070	M t CO2 we	-44879.4
CAPRI	CP0150_D	2070	M t CO2 we	-9149.45
MAGNET	CP0150_D	2070	M t CO2 we	29769.6
GLOBIOM	CP0500_D	2070	M t CO2 we	-81337.3
CAPRI	CP0500_D	2070	M t CO2 we	-91436.3
MAGNET	CP0500_D	2070	M t CO2 we	1268.14

## Sheet: Cumm TOT
Model	Scenario	Year	Unit	Value
GLOBIOM	BASE	2010	M t CO2 we	3697.31
CAPRI	BASE	2010	M t CO2 we	3460.84
MAGNET	BASE	2010	M t CO2 we	3866.36
GLOBIOM	BASE_D	2010	M t CO2 we	3697.31
CAPRI	BASE_D	2010	M t CO2 we	3460.84
MAGNET	BASE_D	2010	M t CO2 we	3866.36
GLOBIOM	CP0150_D	2010	M t CO2 we	3697.31
CAPRI	CP0150_D	2010	M t CO2 we	3460.84
MAGNET	CP0150_D	2010	M t CO2 we	3866.36
GLOBIOM	CP0500_D	2010	M t CO2 we	3697.31
CAPRI	CP0500_D	2010	M t CO2 we	3460.84
MAGNET	CP0500_D	2010	M t CO2 we	3866.36
GLOBIOM	BASE	2030	M t CO2 we	93950.1
CAPRI	BASE	2030	M t CO2 we	91818.9
MAGNET	BASE	2030	M t CO2 we	116695
GLOBIOM	BASE_D	2030	M t CO2 we	72078.3
CAPRI	BASE_D	2030	M t CO2 we	86605.7
MAGNET	BASE_D	2030	M t CO2 we	109017
GLOBIOM	CP0150_D	2030	M t CO2 we	50589.9
CAPRI	CP0150_D	2030	M t CO2 we	63153.6
MAGNET	CP0150_D	2030	M t CO2 we	78713.3
GLOBIOM	CP0500_D	2030	M t CO2 we	24355.2
CAPRI	CP0500_D	2030	M t CO2 we	37057.3
MAGNET	CP0500_D	2030	M t CO2 we	56136.6
GLOBIOM	BASE	2050	M t CO2 we	206248
CAPRI	BASE	2050	M t CO2 we	225019
MAGNET	BASE	2050	M t CO2 we	264127
GLOBIOM	BASE_D	2050	M t CO2 we	134796
CAPRI	BASE_D	2050	M t CO2 we	198461
MAGNET	BASE_D	2050	M t CO2 we	237069
GLOBIOM	CP0150_D	2050	M t CO2 we	68584.7
CAPRI	CP0150_D	2050	M t CO2 we	110586
MAGNET	CP0150_D	2050	M t CO2 we	128189
GLOBIOM	CP0500_D	2050	M t CO2 we	18244.9
CAPRI	CP0500_D	2050	M t CO2 we	33381.7
MAGNET	CP0500_D	2050	M t CO2 we	88914.9
GLOBIOM	BASE	2070	M t CO2 we	309805
CAPRI	BASE	2070	M t CO2 we	366966
MAGNET	BASE	2070	M t CO2 we	399241
GLOBIOM	BASE_D	2070	M t CO2 we	191547
CAPRI	BASE_D	2070	M t CO2 we	298606
MAGNET	BASE_D	2070	M t CO2 we	349557
GLOBIOM	CP0150_D	2070	M t CO2 we	76632.2
CAPRI	CP0150_D	2070	M t CO2 we	107840
MAGNET	CP0150_D	2070	M t CO2 we	163516
GLOBIOM	CP0500_D	2070	M t CO2 we	28393.9
CAPRI	CP0500_D	2070	M t CO2 we	8402.33
MAGNET	CP0500_D	2070	M t CO2 we	125413
