# Supplementary material for: Short- and long-term warming effects of methane may affect the cost-effectiveness of mitigation policies and benefits of low-meat diets
Source: Nat Food. Author manuscript; Available in PMC 2022 Feb 9. (PMC7612339; doi:10.1038/s43016-021-00385-8)
Supplement: Fig S4 [file EMS141014-supplement-Fig_S4.xlsx]

## Sheet: Fig4
Region	Model	Item	Sector	Unit	BASE	CP150	CP500	CP150_ST	CP150_LT	CP500_ST	CP500_LT	BASE_D	CP150_D	CP500_D	CP150_ST_D	CP150_LT_D	CP500_ST_D	CP500_MP_D
ANZ	GLOBIOM	CALO	LSP	Kcal/day	928.715	855.753	780.291	802.474	883.154	711.147	816.581	411.2	377.546	349.602	356.091	391.863	319.42	367.672
OAS	GLOBIOM	CALO	LSP	Kcal/day	467.487	440.647	388.984	396.021	455.444	308.368	422.569	418.722	386.549	341.486	350.416	403.039	278.827	374.887
SEA	GLOBIOM	CALO	LSP	Kcal/day	401.855	376.518	344.967	358.317	385.965	323.813	358.952	306.488	280.985	254.953	266.371	289.669	241.481	264.203
IND	GLOBIOM	CALO	LSP	Kcal/day	364.915	332.199	279.16	283.25	350.418	222.21	319.015	375.663	336.054	281.806	284.748	356.26	221.119	319.638
CHN	GLOBIOM	CALO	LSP	Kcal/day	898.292	839.414	764.646	793.658	866.247	711.16	806.379	451.49	436.111	423.838	425.439	440.686	407.387	431.104
SSA	GLOBIOM	CALO	LSP	Kcal/day	235.652	222.156	201.398	204.145	229.007	171.103	214.761	233.541	219.265	200.807	203.482	226.329	171.103	212.889
MEN	GLOBIOM	CALO	LSP	Kcal/day	467.228	455.302	436.272	441.951	459.546	410.475	446.711	450.186	438.078	423.81	426.439	442.606	397.687	431.26
FSU	GLOBIOM	CALO	LSP	Kcal/day	842.986	793.404	716.761	733.46	816.657	614.383	766.172	475.085	444.933	405.036	410.459	459.387	361.06	433.935
EUR	GLOBIOM	CALO	LSP	Kcal/day	930.048	899.438	843.355	858.536	911.811	778.433	875.986	424.359	404.515	378.882	387.267	411.781	350.248	392.663
CAN	GLOBIOM	CALO	LSP	Kcal/day	807.549	782.833	748.722	761.089	794.985	702.289	768.66	399.529	389.569	374.525	379.895	390.703	348.608	379.827
USA	GLOBIOM	CALO	LSP	Kcal/day	970.471	943.179	899.98	920.989	954.732	844.596	919.759	477.517	467.916	454.582	461.978	472.573	435.583	461.843
OSA	GLOBIOM	CALO	LSP	Kcal/day	683.549	636.95	576.981	591.3	657.401	519.987	614.474	408.217	378.466	349.231	357.128	389.222	318.083	366.304
BRA	GLOBIOM	CALO	LSP	Kcal/day	834.24	733.072	652.9	680.025	767.017	575.051	699.52	427.474	381.406	350.278	360.521	395.595	313.89	363.212
WLD	GLOBIOM	CALO	LSP	Kcal/day	544.462	511.807	465.437	477.123	526.818	416.4	493.889	374.025	350.263	321.852	326.89	360.582	287.783	339.591
ANZ	CAPRI	CALO	LSP	Kcal/day	1072.93	1066.27	1057.9	1060.83	1069.37	1050.89	1063.84	771.193	764.757	757.768	757.533	768.266	748.623	763.439
OAS	CAPRI	CALO	LSP	Kcal/day	381.655	371.083	361.814	363.047	375.963	351.204	368.395	365.168	354.09	345.619	345.975	359.295	333.841	352.078
SEA	CAPRI	CALO	LSP	Kcal/day	408.863	405.786	404.162	405.074	406.787	404.996	404.549	384.341	381.037	379.141	379.967	382.138	377.776	379.811
IND	CAPRI	CALO	LSP	Kcal/day	350.759	346.165	342.351	343.47	348.124	340.147	344.644	353.069	347.902	344.091	345.355	350.001	342.277	346.249
CHN	CAPRI	CALO	LSP	Kcal/day	687.648	682.326	675.74	677.881	684.375	668.132	679.276	600.046	594.67	588.563	588.979	597.459	579.437	593.161
SSA	CAPRI	CALO	LSP	Kcal/day	183.505	175.002	166.231	168.792	178.285	159.943	170.897	192.474	182.315	174.563	176.756	186.046	168.437	178.455
MEN	CAPRI	CALO	LSP	Kcal/day	449.426	442.282	436.565	438.601	444.936	433.31	439.305	458.937	448.878	441.332	444.253	452.51	436.053	444.823
FSU	CAPRI	CALO	LSP	Kcal/day	795.973	786.614	775.922	778.161	790.827	758.94	782.959	668.24	657.102	642.902	644.268	663.265	620.814	653.444
EUR	CAPRI	CALO	LSP	Kcal/day	1104.18	1101.02	1094.33	1101.04	1103.34	1095.73	1101.25	825.872	818.848	812.142	812.907	822.042	799.967	816.98
CAN	CAPRI	CALO	LSP	Kcal/day	1005.84	1001.24	995.956	997.738	1002.93	989.1	998.691	758.15	753.117	746.934	747.533	755.762	736.328	751.438
USA	CAPRI	CALO	LSP	Kcal/day	1174.73	1172.05	1169.79	1170.32	1172.93	1167.19	1171.02	803.465	801.372	798.515	798.97	802.466	794.677	800.404
OSA	CAPRI	CALO	LSP	Kcal/day	715.876	708.762	704.749	706.826	711.25	713.68	705.789	611.236	604.541	600.725	601.004	608.251	608.077	603.388
BRA	CAPRI	CALO	LSP	Kcal/day	971.406	953.043	935.924	939.574	961.154	922.748	946.973	719.896	703.103	688.002	687.354	712.762	677.138	700.258
WLD	CAPRI	CALO	LSP	Kcal/day	522.401	515.849	509.537	511.648	518.565	505.349	513.304	455.786	448.333	442.184	443.302	451.596	436.263	446.099
ANZ	MAGPIE	CALO	LSP	Kcal/day	970.341	970.211	969.889	969.979	970.251	968.985	970.09	678.091	678.042	677.918	677.942	678.058	677.596	678.006
OAS	MAGPIE	CALO	LSP	Kcal/day	592.432	591.372	588.972	589.362	591.882	583.192	590.602	510.93	510.49	509.502	509.674	510.706	507.278	510.246
SEA	MAGPIE	CALO	LSP	Kcal/day	584.924	583.999	581.911	582.25	584.443	576.881	583.327	507.732	507.344	506.476	506.628	507.535	504.523	507.129
IND	MAGPIE	CALO	LSP	Kcal/day	572.64	571.96	570.38	570.57	572.31	566.37	571.51	497.999	497.719	497.115	497.187	497.859	495.519	497.571
CHN	MAGPIE	CALO	LSP	Kcal/day	983.68	983.52	983.26	983.35	983.59	982.69	983.4	673.99	673.934	673.818	673.87	673.962	673.59	673.902
SSA	MAGPIE	CALO	LSP	Kcal/day	475.197	472.585	466.886	467.392	473.897	453.028	471.074	457.931	456.988	454.67	454.904	457.427	449.222	456.374
MEN	MAGPIE	CALO	LSP	Kcal/day	648.577	647.692	645.786	646.176	647.971	641.461	647.062	545.828	545.52	544.831	544.988	545.669	543.321	545.304
FSU	MAGPIE	CALO	LSP	Kcal/day	944.91	944.48	943.52	943.83	944.62	941.7	944.1	665.945	665.777	665.429	665.493	665.853	664.721	665.689
EUR	MAGPIE	CALO	LSP	Kcal/day	1021.19	1021	1020.76	1020.82	1021.07	1020.26	1020.92	698.345	698.295	698.236	698.263	698.308	698.065	698.267
CAN	MAGPIE	CALO	LSP	Kcal/day	970.658	970.528	970.208	970.298	970.568	969.308	970.408	678.231	678.183	678.059	678.083	678.199	677.739	678.147
USA	MAGPIE	CALO	LSP	Kcal/day	1024.98	1024.91	1024.79	1024.84	1024.94	1024.54	1024.87	699.917	699.897	699.837	699.865	699.909	699.737	699.881
OSA	MAGPIE	CALO	LSP	Kcal/day	844.278	843.738	842.368	842.618	843.908	838.978	843.368	615.81	615.562	615.022	615.094	615.702	613.714	615.442
BRA	MAGPIE	CALO	LSP	Kcal/day	844.278	843.738	842.368	842.618	843.908	838.978	843.368	615.81	615.562	615.022	615.094	615.702	613.714	615.442
WLD	MAGPIE	CALO	LSP	Kcal/day	704.307	703.338	701.201	701.477	703.796	696.033	702.721	558.011	557.643	556.789	556.906	557.82	554.778	557.42
ANZ	MAGNET	CALO	LSP	Kcal/day	957.155	927.036	875.808	893.112	936.943	793.747	900.789	630.446	628.178	625.973	631.191	627.544	639.529	623.008
OAS	MAGNET	CALO	LSP	Kcal/day	279.154	276.396	272.059	273.896	277.115	265.615	274.031	282.777	279.323	274.387	276.21	280.248	266.751	276.589
SEA	MAGNET	CALO	LSP	Kcal/day	304.627	301.566	297.12	299.249	302.298	291.393	298.67	309.259	305.372	299.782	302.295	306.366	292.793	301.811
IND	MAGNET	CALO	LSP	Kcal/day	206.382	205.453	204.643	205.71	205.409	204.994	204.452	208.241	207.003	205.816	207.048	207.034	205.824	205.762
CHN	MAGNET	CALO	LSP	Kcal/day	679.028	673.153	662.861	668.583	674.397	651.061	666.238	521.501	520.181	518.688	519.774	520.409	519.9	518.806
SSA	MAGNET	CALO	LSP	Kcal/day	219.665	196.922	169.512	178.671	203.776	153.33	179.093	220.246	196.284	169.437	178.235	203.317	154.043	178.595
MEN	MAGNET	CALO	LSP	Kcal/day	337.868	326.575	314.848	319.944	328.887	300.488	319.474	341.791	330.274	317.425	322.777	332.824	301.641	322.64
FSU	MAGNET	CALO	LSP	Kcal/day	691.736	672.292	639.036	649.059	679.438	585.433	656.352	536.206	527.03	514.27	516.919	530.543	497.189	521.221
EUR	MAGNET	CALO	LSP	Kcal/day	992.399	976.688	949.107	958.585	982.026	895.01	963.077	638.065	634.365	628.648	631.501	635.368	623.243	630.643
CAN	MAGNET	CALO	LSP	Kcal/day	867.308	850.451	821.776	829.853	855.494	773.859	837.548	585.187	582.047	577.377	580.329	582.617	575.377	578.712
USA	MAGNET	CALO	LSP	Kcal/day	1034.16	1012.14	979.24	990.584	1018.33	920.607	995.053	641.176	639.007	638.108	641.931	638.82	643.68	635.894
OSA	MAGNET	CALO	LSP	Kcal/day	563.515	549.867	527.516	536.061	554.308	505.856	536.947	471.712	468.964	467.309	471.339	468.85	481.553	464.787
BRA	MAGNET	CALO	LSP	Kcal/day	737.968	714.242	675.391	689.211	722.137	627.303	693.178	540.464	542.69	546.345	556.151	539.129	586.433	535.998
WLD	MAGNET	CALO	LSP	Kcal/day	442.391	431.453	416.04	421.919	434.602	398.468	422.276	364.127	356.805	348.439	352.269	358.635	344.423	350.812
ANZ	Average	CALO	LSP	Kcal/day	982.286	954.818	920.972	931.599	964.929	881.192	937.825	622.733	612.131	602.815	605.689	616.433	596.292	608.031
OAS	Average	CALO	LSP	Kcal/day	430.182	419.874	402.957	405.581	425.101	377.095	413.899	394.399	382.613	367.749	370.569	388.322	346.674	378.45
SEA	Average	CALO	LSP	Kcal/day	425.067	416.967	407.04	411.223	419.873	399.271	411.375	376.955	368.685	360.088	363.815	371.427	354.143	363.239
IND	Average	CALO	LSP	Kcal/day	373.674	363.944	349.133	350.75	369.065	333.43	359.905	358.743	347.17	332.207	333.584	352.788	316.185	342.305
CHN	Average	CALO	LSP	Kcal/day	812.162	794.603	771.627	780.868	802.152	753.261	783.823	561.757	556.224	551.227	552.016	558.129	545.079	554.243
SSA	Average	CALO	LSP	Kcal/day	278.505	266.666	251.007	254.75	271.241	234.351	258.956	276.048	263.713	249.869	253.344	268.28	235.701	256.578
MEN	Average	CALO	LSP	Kcal/day	475.775	467.963	458.368	461.668	470.335	446.434	463.138	449.185	440.687	431.85	434.614	443.402	419.675	436.007
FSU	Average	CALO	LSP	Kcal/day	818.901	799.198	768.81	776.127	807.885	725.114	787.396	586.369	573.711	556.909	559.285	579.762	535.946	568.572
EUR	Average	CALO	LSP	Kcal/day	1011.96	999.538	976.886	984.746	1004.56	947.358	990.308	646.66	639.006	629.477	632.484	641.875	617.881	634.638
CAN	Average	CALO	LSP	Kcal/day	912.838	901.262	884.166	889.745	905.994	858.639	893.827	605.274	600.729	594.224	596.46	601.82	584.513	597.031
USA	Average	CALO	LSP	Kcal/day	1051.08	1038.07	1018.45	1026.68	1042.73	989.234	1027.68	655.519	652.048	647.76	650.686	653.442	643.419	649.505
OSA	Average	CALO	LSP	Kcal/day	701.805	684.829	662.904	669.201	691.717	644.625	675.145	526.744	516.883	508.072	511.141	520.507	505.357	512.48
BRA	Average	CALO	LSP	Kcal/day	846.973	811.024	776.646	787.857	823.554	741.02	795.76	575.911	560.69	549.912	554.78	565.797	547.794	553.727
WLD	Average	CALO	LSP	Kcal/day	553.39	540.612	523.054	528.042	545.945	504.063	533.047	437.987	428.261	417.316	419.842	432.158	405.812	423.481
